# Supplementary material for: DNA Sequencing from Subcritical Concentration of Cell-Free DNA Extracted from Electrowetting-on-Dielectric Platform
Source: Micromachines (Basel). 2022 Mar 25;13(4):507. doi: 10.3390/mi13040507 (PMC9031944; doi:10.3390/mi13040507)
Supplement: Supplementary file 1 [file micromachines-13-00507-s001.zip]

Archive with 2 entries (2 files):
- micromachines-1649673 SI video.mp4
- micromachines-1649673 SI.pdf
